# Supplementary material for: Network integration of thermal proteome profiling with multi-omics data decodes PARP inhibition
Source: Mol Syst Biol. 2024 Mar 7;20(4):10. doi: 10.1038/s44320-024-00025-w (PMC10987601; doi:10.1038/s44320-024-00025-w)
Supplement: Supplementary file 1 — Dataset EV1 [file 44320_2024_25_MOESM1_ESM.xlsx]

## Sheet: description
TPP hit table
representative	Uniprot identifier
TPP_hit	Gene symbol
F-score	statistical score of the used hit calling method
FDR	statistical significance of the used hit calling method (alpha = 0.1)

## Sheet: SuppTab1_TPP_hits
representative	TPP_hit	F-score	FDR
Q9NTX7	RNF146	1.95431	0
P14635	CCNB1	2.13913	0
A0A0U5JXL4	TNFSF18	1.2292	0
O96017	CHEK2	2.24834	0
B7ZB55	RRN3	-1.92155	0
P20248	CCNA2	1.92965	0
Q9H2G9	BLZF1	1.22826	0
Q643R0	TPX2	1.30231	0
A0A0C4DFZ2	ARSA	1.74368	0
P12109	COL6A1	1.12982	0
Q8IY37	DHX37	-1.45856	0
P20591	MX1	1.95927	0.0166263
P53350	PLK1	1.33606	0.0999009
A0A024R136	RACGAP1	0.764328	0.00996005
Q9NQW6	ANLN	0.88373	0.0249199
A0A024R0F1	TTF2	0.62028	0.00829331
Q9H4H8	FAM83D	0.919084	0.00710279
P24385	CCND1	-0.94903	0.0298805
B7Z3D6	CDK1	1.5108	0.009978
A0A024R6R1	SHCBP1	0.640959	0.0186312
Q9H8V3	ECT2	0.628724	0.0331746
Q8WWK9	CKAP2	1.65811	0.0083113
O43663	PRC1	0.648563	0.0355163
Q9UGN5	PARP2	1.00563	0.0310511
Q9BXS6	NUSAP1	1.2681	0.00712079
Q5SGD2	PPM1L	-0.821708	0.0275782
D2SNZ4	PRR11	0.874794	0.0220644
O95067	CCNB2	1.34012	0.0249431
Q02241	KIF23	0.631168	0.0198418
Q9NXF1	TEX10	-1.36031	0.0247998
K7ES52	TK1	1.58717	0.00622792
O75197	LRP5	-1.79354	0.0166093
B4DDL9	CDK2	0.837501	0.00553346
I1W660	DKK1	-1.28913	0.00497789
O75330	HMMR	1.64033	0.0124424
P49454	CENPF	1.08971	0.00994224
A0A024R3T8	PARP1	1.92511	0.00452333
O14965	AURKA	1.11634	0.00827547
B3KPF0	IGFBP3	1.25095	0.00828926
Q9UI42	CPA4	-0.877204	0.0114726
NA	C2orf54	-0.555246	0.0405546
B4DKX4	PDCD4	0.6365	0.0315446
Q14674	ESPL1	0.946174	0.0371503
O95997	PTTG1	1.3661	0.0106483
A0A024RCS7	KIFC1	0.710756	0.0495318
NA	AVD	10.4949	0.0380734
A0A024QZY7	GMNN	0.948159	0.0132456
P27658	COL8A1	-1.08122	0.0124122
Q9Y6A5	TACC3	1.29553	0.0116769
Q02224	CENPE	0.618809	0.0533021
Q9HA38	ZMAT3	-1.09738	0.049463
B3KWI2	ASPM	0.582604	0.0671295
Q9GZV5	WWTR1	1.55342	0.042522
P13196	ALAS1	0.617494	0.037163
NA	CTGF	-0.768071	0.0275617
A0A024R5D6	CDCA5	1.11829	0.0384962
P62760	VSNL1	-0.583569	0.0659128
O75717	WDHD1	0.63687	0.0617427
A0A024RC95	ALDH1A3	0.696496	0.0443758
O60566	BUB1B	0.709222	0.0609689
P00973	OAS1	1.06808	0.0630192
Q92597	NDRG1	1.0458	0.0545378
P52732	KIF11	1.43717	0.059001
P48436	SOX9	0.713813	0.0630534
O75923	DYSF	0.680243	0.0593414
Q08722	CD47	0.606346	0.0796781
P49005	POLD2	0.65532	0.0763566
Q16763	UBE2S	1.20226	0.0863806
A0A087X1R1	SMTN	0.765891	0.0834389
O75635	SERPINB7	-0.832001	0.0773872
Q59H15	SAMHD1	0.558966	0.0721424
Q15398	DLGAP5	0.75173	0.0829304
A0A024R4F4	POLD1	0.896214	0.0808514
I6L9H2	DNMT1	-0.534366	0.0762688
Q96F45	ZNF503	-0.985187	0.0773324
A0A087WTY1	POLR1D	-0.625012	0
Showing 58 to 414 of 76 entries, 7 total columns (filtered from 414 total entries)
