# Supplementary material for: Network integration of thermal proteome profiling with multi-omics data decodes PARP inhibition
Source: Mol Syst Biol. 2024 Mar 7;20(4):10. doi: 10.1038/s44320-024-00025-w (PMC10987601; doi:10.1038/s44320-024-00025-w)
Supplement: Supplementary file 2 — Dataset EV2 [file 44320_2024_25_MOESM2_ESM.xlsx]

## Sheet: SuppTab2_Kinase_enrichment
Kinase	Enrichment score
VRK1	2.4968
PRKAG2	-2.32722
PRKAA1	-3.09933
AKT1	-2.31267
CDK11B	2.52787
AKT2	-2.75631
CDK3	2.69836
DYRK3	-2.41265
CDK1	4.68222
CDK10	2.52787
PLK2	2.8903
CDK2	3.22743
CDK19	2.52787
CDK5	2.25359
PRKD2	-2.71878
CDK8	2.52787
BUB1	3.29233
ATR	3.93873
ATM	4.862
CAMK2G	2.48332
PLK3	2.40123
CDK13	2.52787
CDK20	2.52787
PRKAG3	-2.32722
PRKAG1	-2.32722
PRKAB2	-2.32722
CDK17	2.32864
CDK18	2.52787
PKD2	-2.38886
GKN2	2.86714

## Sheet: Sheet1
Kinase enrichment analysis results
Kinase	Gene symbol
Enrichement score	statistical score of the used enrichment method
