# Supplementary material for: Network integration of thermal proteome profiling with multi-omics data decodes PARP inhibition
Source: Mol Syst Biol. 2024 Mar 7;20(4):10. doi: 10.1038/s44320-024-00025-w (PMC10987601; doi:10.1038/s44320-024-00025-w)
Supplement: Supplementary file 3 — Dataset EV3 [file 44320_2024_25_MOESM3_ESM.xlsx]

## Sheet: SuppTab3_TF_enrichment
TF	Enrichment score
TEAD1	5.01359
FOS	7.90293
EPAS1	4.74563
FOXA1	6.55041
CEBPA	8.1218
TFAP2C	6.77006
GATA3	6.61028
NFKB1	5.53944
STAT1	7.48259
EBF1	4.41194
ESR1	8.79872
RELA	5.22637
MITF	6.98526
GATA2	8.18963
HNF4A	6.78629
FOXO1	4.86223
IRF1	6.89657
SPI1	7.68577
FOXM1	5.21385
FOSL2	4.51316
TAL1	7.88199
RUNX1	6.55468
NFIC	4.74337
SOX2	5.51383
AR	6.08677
STAT3	5.16499
STAT2	9.72466
RUNX2	4.63023
TEAD4	4.73201
CLOCK	4.53409

## Sheet: description
transcription factor enrichment analysis
TF	Gene symbol
Enrichment score	statistical score of the used enrichment method
