# Supplementary material for: Network integration of thermal proteome profiling with multi-omics data decodes PARP inhibition
Source: Mol Syst Biol. 2024 Mar 7;20(4):10. doi: 10.1038/s44320-024-00025-w (PMC10987601; doi:10.1038/s44320-024-00025-w)
Supplement: Supplementary file 5 — Dataset EV5 [file 44320_2024_25_MOESM5_ESM.xlsx]

## Sheet: description
TPP phosphorylation table
TPP_hit	Gene symbol of the TPP hit protein
phosphosite	gene symbol and site info for phosphosite on TPP protein
logFC psite	log2 fold-change Olaparib-DMSO for psite
p_adj psite	adjusted p-value Olaparib-DMSO for psite
significance psite	adjusted p-value Olaparib-DMSO for psite compared to alpha = 0.05

## Sheet: SuppTab5_TPP_phopshorylation
TPP_hit	phosphosite	logFC psite	p_adj psite	significance psite
CHEK2	CHEK2_260S	1.02556	0.00119168	significant
CHEK2	CHEK2_379S	0.529733	0.0289421	significant
CHEK2	CHEK2_518S	-0.1795	0.778193	not significant
RRN3	RRN3_44S	-0.0270676	0.906513	not significant
TPX2	TPX2_186S	0.620829	0.0129598	significant
TPX2	TPX2_292S	0.468198	0.0377558	significant
TPX2	TPX2_738S	0.4472	0.0494309	significant
TPX2	TPX2_125S	0.505013	0.0552144	not significant
TPX2	TPX2_293S	0.460615	0.0611225	not significant
TPX2	TPX2_369T	0.289399	0.390082	not significant
TPX2	TPX2_147T	0.173111	0.536521	not significant
TPX2	TPX2_257S	0.304733	0.559195	not significant
TPX2	TPX2_486S	-0.295574	0.707562	not significant
TPX2	TPX2_72T	0.148827	0.77983	not significant
TPX2	TPX2_338T	0.034174	0.948658	not significant
RACGAP1	RACGAP1_579T	0.301217	0.247003	not significant
RACGAP1	RACGAP1_342T	0.265634	0.341463	not significant
RACGAP1	RACGAP1_580T	0.392226	0.53338	not significant
RACGAP1	RACGAP1_203S	0.152952	0.649584	not significant
RACGAP1	RACGAP1_257S	0.109614	0.866641	not significant
ANLN	ANLN_605S	0.598277	0.0102726	significant
ANLN	ANLN_323S	0.431788	0.0424019	significant
ANLN	ANLN_472T	0.465918	0.0635532	not significant
ANLN	ANLN_525S	0.415864	0.0671288	not significant
ANLN	ANLN_621S	0.673995	0.14913	not significant
ANLN	ANLN_388S	0.395514	0.251539	not significant
ANLN	ANLN_419S	0.23719	0.313283	not significant
ANLN	ANLN_485S	0.345187	0.334172	not significant
ANLN	ANLN_624S	0.268219	0.366427	not significant
ANLN	ANLN_755S	0.16971	0.37409	not significant
ANLN	ANLN_54S	0.201861	0.426007	not significant
ANLN	ANLN_421T	-0.0918985	0.754542	not significant
ANLN	ANLN_449S	-0.120404	0.78454	not significant
ANLN	ANLN_364T	-0.0674903	0.820374	not significant
ANLN	ANLN_641S	-0.0704266	0.82525	not significant
TTF2	TTF2_396S	0.312629	0.19501	not significant
TTF2	TTF2_883S	-0.119186	0.60471	not significant
FAM83D	FAM83D_458S,462S	0.437754	0.0671494	not significant
FAM83D	FAM83D_462S	0.316318	0.106218	not significant
CDK1	CDK1_161T	0.433081	0.177846	not significant
SHCBP1	SHCBP1_42S	-0.158385	0.649584	not significant
SHCBP1	SHCBP1_273S	0.0710289	0.878701	not significant
ECT2	ECT2_359T	0.5853	0.00948578	significant
ECT2	ECT2_842S	0.917578	0.00949903	significant
ECT2	ECT2_367S	0.5429	0.0300372	significant
ECT2	ECT2_373T	0.359547	0.103227	not significant
ECT2	ECT2_861S	0.469112	0.152581	not significant
ECT2	ECT2_397S	0.111378	0.690476	not significant
ECT2	ECT2_866S	0.133298	0.690476	not significant
ECT2	ECT2_444T	0.0615425	0.771114	not significant
CKAP2	CKAP2_534S	0.388488	0.217258	not significant
CKAP2	CKAP2_597T	0.0811438	0.870905	not significant
CKAP2	CKAP2_651S	0.0120125	0.994873	not significant
PRC1	PRC1_470T	0.450609	0.0552144	not significant
PRC1	PRC1_481T	0.306812	0.469981	not significant
PRC1	PRC1_513S	0.158663	0.759539	not significant
PARP2	PARP2_34S	0.193924	0.253131	not significant
PRR11	PRR11_307S	0.298701	0.148379	not significant
PRR11	PRR11_40S	0.207528	0.381537	not significant
PRR11	PRR11_287T	-0.102846	0.873973	not significant
KIF23	KIF23_902S	0.261303	0.0849177	not significant
KIF23	KIF23_719S	0.275006	0.134293	not significant
KIF23	KIF23_738T	0.131541	0.610905	not significant
KIF23	KIF23_160S	0.144013	0.635587	not significant
KIF23	KIF23_721S	0.205182	0.661135	not significant
KIF23	KIF23_716S	0.122866	0.806843	not significant
KIF23	KIF23_867S	0.00452375	0.986794	not significant
TEX10	TEX10_29T	0.0687906	0.804223	not significant
CENPF	CENPF_1637T	0.793101	0.000930865	significant
CENPF	CENPF_1282S	1.10028	0.00255374	significant
CENPF	CENPF_1280S	1.04455	0.00455181	significant
CENPF	CENPF_821S	0.479074	0.00922633	significant
CENPF	CENPF_3177T	0.45745	0.0226185	significant
CENPF	CENPF_3094S	0.45835	0.047968	significant
CENPF	CENPF_3150S	0.292721	0.0671494	not significant
CENPF	CENPF_3175S	0.337223	0.0743805	not significant
CENPF	CENPF_1747S	0.363835	0.155063	not significant
CENPF	CENPF_276S	0.423378	0.194354	not significant
CENPF	CENPF_1292S	0.30951	0.579694	not significant
CENPF	CENPF_1750S	0.134218	0.842092	not significant
CENPF	CENPF_2996S	-0.108888	0.870604	not significant
CENPF	CENPF_3093T	0.0389833	0.930649	not significant
PARP1	PARP1_257S	0.961129	0.237091	not significant
PARP1	PARP1_179S	0.258135	0.496288	not significant
PARP1	PARP1_364S	-0.150018	0.734423	not significant
PDCD4	PDCD4_83S	0.279111	0.182988	not significant
PDCD4	PDCD4_82T	0.274351	0.260534	not significant
PDCD4	PDCD4_446S	0.0195714	0.962143	not significant
ESPL1	ESPL1_1126S	0.557901	0.047968	significant
ESPL1	ESPL1_1508S	0.191099	0.289952	not significant
TACC3	TACC3_39S	0.334134	0.0552144	not significant
TACC3	TACC3_317S	0.608135	0.115229	not significant
TACC3	TACC3_558S	0.929725	0.13798	not significant
TACC3	TACC3_250S	0.331767	0.166339	not significant
TACC3	TACC3_71S	0.284032	0.204139	not significant
TACC3	TACC3_228T	0.451931	0.225527	not significant
TACC3	TACC3_177S	0.435607	0.239438	not significant
TACC3	TACC3_434S	0.285907	0.308096	not significant
TACC3	TACC3_73S	0.235841	0.317219	not significant
TACC3	TACC3_25S	0.41245	0.353026	not significant
TACC3	TACC3_216T	0.171593	0.632828	not significant
TACC3	TACC3_402S	0.0660799	0.811337	not significant
TACC3	TACC3_59T	-0.025061	0.963165	not significant
ASPM	ASPM_425S	0.579076	0.0114491	significant
ASPM	ASPM_605S	0.302041	0.633769	not significant
ASPM	ASPM_14S	0.113716	0.69449	not significant
WWTR1	WWTR1_89S	0.177048	0.60811	not significant
WWTR1	WWTR1_90S	0.00541197	0.992507	not significant
CDCA5	CDCA5_21S	0.431958	0.0378214	significant
CDCA5	CDCA5_75S	-0.116944	0.618501	not significant
CDCA5	CDCA5_157T	-0.0922306	0.662316	not significant
CDCA5	CDCA5_159T	-0.0687914	0.8645	not significant
WDHD1	WDHD1_383S	-0.290722	0.187766	not significant
WDHD1	WDHD1_958S	0.0918608	0.725078	not significant
WDHD1	WDHD1_868S	-0.0113136	0.980158	not significant
WDHD1	WDHD1_407S	-0.0312524	0.981748	not significant
BUB1B	BUB1B_670S	0.285884	0.171565	not significant
BUB1B	BUB1B_384S	0.0754062	0.855957	not significant
NDRG1	NDRG1_266S,267S	0.179053	0.514634	not significant
NDRG1	NDRG1_262T,264S	0.482251	0.599568	not significant
NDRG1	NDRG1_286S	0.101332	0.70051	not significant
NDRG1	NDRG1_276S	0.0325366	0.884523	not significant
KIF11	KIF11_926T	0.700776	0.0048974	significant
SOX9	SOX9_196T	0.19707	0.788792	not significant
SMTN	SMTN_754S	0.340097	0.0680196	not significant
SMTN	SMTN_792S	0.488446	0.103227	not significant
SMTN	SMTN_304S	0.235223	0.108213	not significant
SMTN	SMTN_329S	0.449058	0.20054	not significant
SMTN	SMTN_277S	0.208421	0.338872	not significant
SMTN	SMTN_576S	0.277855	0.409417	not significant
SMTN	SMTN_779S	0.151744	0.417282	not significant
SMTN	SMTN_301S	0.232945	0.493087	not significant
SMTN	SMTN_357S	0.223939	0.559195	not significant
SMTN	SMTN_341S	-0.0941277	0.740274	not significant
SMTN	SMTN_729S	0.0256965	0.948152	not significant
SAMHD1	SAMHD1_33S	-0.245028	0.503509	not significant
SAMHD1	SAMHD1_18S,21T,33S	-0.191852	0.743913	not significant
DLGAP5	DLGAP5_777S	0.299816	0.102929	not significant
DLGAP5	DLGAP5_662S	0.232473	0.356694	not significant
DLGAP5	DLGAP5_816T	0.615904	0.7009	not significant
DLGAP5	DLGAP5_690S	0.3241	0.570334	not significant
DNMT1	DNMT1_954S	0.252224	0.365222	not significant
DNMT1	DNMT1_143S	-0.153723	0.477291	not significant
DNMT1	DNMT1_127S	0.123958	0.557659	not significant
DNMT1	DNMT1_732S	0.13769	0.657667	not significant
DNMT1	DNMT1_154S	0.079986	0.701983	not significant
DNMT1	DNMT1_714S	0.0361367	0.884732	not significant
POLR1D	POLR1D_104S	0.0464926	0.891545	not significant
Showing 130 to 776 of 148 entries, 14 total columns (filtered from 776 total entries)
