# Supplementary material for: Network integration of thermal proteome profiling with multi-omics data decodes PARP inhibition
Source: Mol Syst Biol. 2024 Mar 7;20(4):10. doi: 10.1038/s44320-024-00025-w (PMC10987601; doi:10.1038/s44320-024-00025-w)
Supplement: Supplementary file 6 — Dataset EV6 [file 44320_2024_25_MOESM6_ESM.xlsx]

## Sheet: description
Network clustering results for networks with and without TPP
Node	Gene symbol of the node
Cluster	assigned cluster

## Sheet: SuppTab6_network_clusters
with TPP			without TPP
Node	Cluster		Node	Cluster
CREBBP	5		CDK2	3
ESR1	5		ESR1	3
STAT3	5		STAT3	8
CEBPA	5		CEBPA	2
PRKAA1	7		PRKAA1	8
AKT2	5		YAP1	4
CDK2	5		AKT2	4
RUNX2	5		CDK1	3
WWTR1	6		RPS6KA2	3
AKT1	5		AKT1	4
CDK5	3		CDK5	6
CHEK2	4		MAPK3	4
HNF4A	5		HNF4A	8
RELA	5		CXCR4	8
FOS	5		RELA	8
SMAD1	4		FOS	3
CCNA2	2		FOXM1	3
RUNX1T1	5		TP63	4
FOXM1	5		TFAP2C	4
TP63	1		SFN	4
TFAP2C	1		MITF	8
MITF	5		STAT2	8
STAT2	5		ATM	3
CDK8	3		ZBTB16	2
ATM	4		MAPK1	8
ZBTB16	5		MDM2	3
BRCA1	4		BUB1	3
MAPK1	5		EPAS1	4
ATR	4		POU5F1	1
PLK3	4		FBXW7	4
PLK1	1		PLK2	4
FOSL2	5		ATR	3
STAT1	3		RPS6KB1	4
MAPK14	3		PML	4
CDK1	2		SMAD1	1
SRC	3		CDK8	1
UBE2I	3		PLK1	3
CAMK2G	3		CREBBP	8
SMAD7	3		RUNX2	8
STAT5B	2		RUNX1T1	2
CCNB1	2		BRCA1	3
PTTG1	2		PLK3	1
ETV1	3		FOSL2	3
WT1	3		LCK	8
LCK	5		HDAC1	2
MAPK3	5		EBI3	8
EPAS1	1		ABL1	3
POU5F1	4		NOTCH1	1
CDK20	5		PIAS1	8
CLOCK	3		JAK2	8
EP300	1		CDK7	3
MBD3	1		INHBA	9
MEIS1	1		FKBP1A	9
TAL1	1		SMURF1	3
AURKA	1		CSF2	9
CEBPD	1		ETV6	9
SOX9	2		CDK3	3
CITED2	1		HSF2	9
YY1	1		SMAD7	3
MEF2C	1		CAMKK2	6
DNMT1	1		PPP2CA	7
TNFRSF11A	1		PRKCE	7
TNFSF18	1		PRKD1	7
MIR200A	1		BAMBI	9
KDM1A	1		EP300	4
PARP1	1		TAL1	4
CDK3	2		WBP2	4
IRF1	5		YY1	4
LIN9	2		ZBTB7A	4
LTBR	6		AR	5
RBPJ	2		CCNA2	3
UBB	2		FOXA1	3
RNF11	5		FOXO1	5
GATA3	5		GFI1	3
SPI1	5		GLI2	4
FOXO1	5		HRAS	1
TEAD4	6		ITGAM	2
TEAD1	6		MEN1	5
GATA2	5		NFIC	1
SOX2	4		NFKB1	1
RUNX1	5		PIN1	2
FOXA1	5		SOX2	1
IRF8	3		SPI1	2
RRN3	7		STUB1	6
BUB1B	2		TGFBR1	5
PDCD4	2		FOXN3	5
KIF11	2		NAB2	3
CKAP2	2		PIAS3	3
ZNF148	4		PRKAB1	6
PRC1	2		RBM24	7
HSF2	3		RUNX1	2
HES1	3		CITED2	4
ID3	4		GATA3	1
RARB	3		TEAD4	4
FOXP3	2		TEAD1	4
MX1	3		GATA2	4
OAS1	5		CLOCK	6
YBX1	5		IRF1	8
ESPL1	2		CDK11B	3
SNAI1	7		VRK1	1
NUSAP1	2		CAMK2G	2
SAMHD1	2		PRKAG1	6
TK1	2		PRKD2	7
NFATC2	3		PKD2	7
CCNB2	1		PRKAG2	6
PAX3	4		PRKAG3	6
TCF7L1	1		PRKAB2	6
NFIC	4		EBF1	4
EBF1	1		CDK20	5
			CDK18	3
			GKN2	3
			CDK10	2
			CDK19	5
			DYRK3	5
